# Supplementary material for: I226R Protein of African Swine Fever Virus Is a Suppressor of Innate Antiviral Responses
Source: Viruses. 2022 Mar 11;14(3):575. doi: 10.3390/v14030575 (PMC8951476; doi:10.3390/v14030575)
Supplement: Supplementary file 1 [file viruses-14-00575-s001.zip]

Archive with 1 entries (1 files):
- viruses-1569295-supplementary.pdf
